# Supplementary material for: Saponin Fraction CIL1 from Lysimachia ciliata L. Enhances the Effect of a Targeted Toxin on Cancer Cells
Source: Pharmaceutics. 2023 Apr 28;15(5):1350. doi: 10.3390/pharmaceutics15051350 (PMC10221382; doi:10.3390/pharmaceutics15051350)
Supplement: Supplementary file 1 [file pharmaceutics-15-01350-s001.zip]

Archive with 1 entries (1 files):
- pharmaceutics-2348173-supplementary.pdf
